# Supplementary material for: VANGL2 alleviates inflammatory bowel disease by recruiting the ubiquitin ligase MARCH8 to limit NLRP3 inflammasome activation through OPTN-mediated selective autophagy
Source: PLoS Biol. 2025 Feb 3;23(2):e3002961. doi: 10.1371/journal.pbio.3002961 (PMC11790156; doi:10.1371/journal.pbio.3002961)
Supplement: S1 Data — (XLSX) [file pbio.3002961.s010.xlsx]

## Sheet: Figure 1A
				Ctrl	DSS
			Sample 1	1.287	0.118806
			Sample 2	0.999667	0.366137
			Sample 3	1.11345	0.3769
			Sample 4	1.34673	0.249344
			Sample 5	1.19235	0.333437
			Sample 6	1.24636	0.284323
			Sample 7	1.32125	0.213464
			Sample 8	1.13254	0.184326

## Sheet: Figure 1D
		Ctrl	DSS
	Sample 1	41	3.49
	Sample 2	46.45	8.23
	Sample 3	48	5.23

## Sheet: Figure 1E
		WT												Vangl2△ M/△ M
		sample 1	sample 2	sample 3	sample 4	sample 5	sample 6	sample 7	sample 8	sample 9	sample 10			sample 1	sample 2	sample 3	sample 4	sample 5	sample 6	sample 7	sample 8	sample 9	sample 10
	Day 0	100	100	100	100	100	100	100	100	100	100		Day 0	100	100	100	100	100	100	100	100	100	100
	Day 1	100.341	104.337	104.244	100.734	101.541	101.694	101.653	102.366	104.602	106.407		Day 1	102.767	98.9289	97.5104	101.504	100.228	102.657	104.271	108.898	104.272	100.838
	Day 2	98.2004	100.536	102.432	104.01	103.564	99.8505	101.251	99.9562	103.363	103.898		Day 2	107.46	103.213	95.8506	94.1259	97.7687	101.594	101.122	109.84	103.662	100.046
	Day 3	99.7082	100.975	103.576	98.8753	99.6628	95.1669	101.296	99.518	100.487	96.9534		Day 3	98.6166	95.8617	94.2831	99.859	96.3115	97.3426	96.8076	106.45	99.5775	96.6961
	Day 4	97.179	93.5185	99.8569	95.11	95.5202	98.3059	100.402	96.1876	97.7876	91.7115		Day 4	90.2174	98.8802	93.6376	93.1391	94.8087	88.4301	89.3443	98.9171	92.9108	93.02
	Day 5	97.8599	90.8382	92.6085	92.3227	91.6185	97.2596	91.0188	91.5863	93.0974	86.4247		Day 5	76.9269	88.705	82.0194	87.406	80.9654	81.2755	79.4651	85.0282	83.3333	78.269
	Day 6	95.3307	90.6433	89.1273	87.7751	88.343	92.4763	88.2931	83.4794	86.7257	84.8566		Day 6	70.3063	82.3758	79.1148	81.9079	71.4481	71.9951	70.9232	75.3766	75.7746	70
	Day 7	93.4825	85.9649	85.7892	79.7555	85.7418	87.1948	82.529	80.2366	83.2743	75.8512		Day 7		76.0467	70	73.6842				70	70

## Sheet: Figure 1F
			WT												Vangl2△ M/△ M
			sample 1	sample 2	sample 3	sample 4	sample 5	sample 6	sample 7	sample 8	sample 9	sample 10			sample 1	sample 2	sample 3	sample 4	sample 5	sample 6	sample 7	sample 8	sample 9	sample 10
		Day 0	0	0	0	0	0	0	0	0	0	0		Day 0	0	0	0	0	0	0	0	0	0	0
		Day 1	0	0	0	0	0	0	0	0	0	0		Day 1	0	0	0	0	1	0	1	0	0	0
		Day 2	1	1	0	0	0	0	0	0	0	0		Day 2	1	0	1	1	0	0	1	1	1	0
		Day 3	1	1	0	1	0	1	0	1	1	1		Day 3	1	1	2	2	1	1	1	1	1	1
		Day 4	2	2	1	1	1	1	0	1	1	1		Day 4	3	2	4	4	2	1	3	2	2	1
		Day 5	3	3	2	3	2	2	1	2	3	2		Day 5	5	6	6	4	4	4	5	3	4	3
		Day 6	7	6	5	5	4	4	4	5	6	4		Day 6	10	9	8	9	9	8	9	7	8	9
		Day 7	8	7	6	7	6		5					Day 7	12	12	11

## Sheet: Figure 1G
						WT	Vangl2△ M/△ M
					Sample 1	6.12	4.76
					Sample 2	5.99	5.21
					Sample 3	6.99	4.98
					Sample 4	7.83	4.43
					Sample 5	7.43	5.23
					Sample 6	6.99	5.11
					Sample 7	7.11	4.89
					Sample 8	6.88	5.03
					Sample 9	7.05	4.88
					Sample 10	6.94	4.96

## Sheet: Figure 1H
				WT	Vangl2△ M/△ M
			Day 5		1
			Day 6		1
			Day 6		1
			Day 6		1
			Day 6		1
			Day 6		1
			Day 7		1
			Day 7		1
			Day 7		1
			Day 7		1
			Day 8	1
			Day 8	1
			Day 8	1
			Day 8	1
			Day 8	1
			Day 9	1
			Day 10	1
			Day 10	1
			Day 11	1
			Day 11	1

## Sheet: Figure 1J
	WT
	sample 1	sample 2	sample 3	sample 4	sample 5	sample 6	sample 7	sample 8	sample 9	sample 10	sample 11	sample 12
Ctrl	8.9	9.2	9.2	8.8	8.5	8.7	8.9	9.2	9.5	9.3	8.6	8.7
DSS	5.5	5.6	5	5.1	5.5	5.2	5.4	5.2	5.6	6	6.1	5.2
	Vangl2△ M/△ M
	sample 1	sample 2	sample 3	sample 4	sample 5	sample 6	sample 7	sample 8	sample 9	sample 10	sample 11	sample 12
Ctrl	9.2	8.8	8.9	8.6	8.5	8.8	9.1	8.4	8.9	8.5	8.7	8.8
DSS	4.7	4.9	3.8	4	3.9	4.1	4.2	4	4	4.5	4.2	4.3

## Sheet: Figure 1K
	WT											Vangl2△M/△M
	sample 1	sample 2	sample 3	sample 4	sample 5	sample 6	sample 7	sample 8	sample 9			sample 1	sample 2	sample 3	sample 4	sample 5	sample 6	sample 7	sample 8
Ctrl	0	0	0	0	0	0	0	0	0		Ctrl	0	0	0	0	0	0	0	0
DSS	10	9	10	10	11	9	8	8	9		DSS	13	12	13	12	12	14	13	11

## Sheet: Figure 1N
							WT	Vangl2△M/△M
						sample 1	10.02	8.88
						sample 2	9.23	8.34
						sample 3	10.89	8.01

## Sheet: Figure 1O
								WT	Vangl2△M/△M
							sample 1	3.22	3.79
							sample 2	3.01	3.92
							sample 3	3.32	3.89

[truncated: 43 more sheets: Figure S1A, Figure S1E, Figure S1F, figure S1H, Figure 2A, Figure 2C, Figure 2E, Figure 2F, Figure 2H, Figure 2J, Figure S2B, Figure S2C, figure S2F, figure S2G, Figure 4B, Figure 4D, figure 4K, Figure 5I, Figure S5I, Figure 6F …]
